# Supplementary material for: Proline-specific aminopeptidase P prevents replication-associated genome instability
Source: PLoS Genet. 2022 Jan 26;18(1):e1010025. doi: 10.1371/journal.pgen.1010025 (PMC8820600; doi:10.1371/journal.pgen.1010025)
Supplement: S1 Table — (XLSX) [file pgen.1010025.s007.xlsx]

## Sheet: Fig 1
Fig 1B											Fig 1D																					Fig 1E									Fig 1F
												WT										spo-11												WT	app-1(tm1715)	app-1(tm1715); [app-1WT]	app-1(ttTi14848)	app-1(ttTi14848); [app-1CD	app-1(fq96)			RAD-51 foci	Zone 1	Zone 2	Zone 3	Zone 4	Zone 5	Zone 6	Zone 7
	Brood size			% Embryo lethality				Hatched embryos	Dev abnormalities				RAD-51 foci	zone 1	zone 2	zone 3	zone 4	zone 5	zone 6	zone 7			RAD-51 foci	zone 1	zone 2	zone 3	zone 4	zone 5	zone 6	zone 7			1	74.7533	1.70318	72.178	4.4092	7.45829	0			0	100	59	5	1	0	1	17
	WT	app-1(tm1715)		WT	app-1(tm1715)		WT	1362	2 (0.14%)				0	140	247	67	8	1	58	95			0	113	191	114	120	113	81	70			2	112.442	1.602	96.2198	3.43928	4.50396	0			1	20	14	5	2	0	3	6
	282	71		0	43		app-1(tm1715)	666	72 (10.81%)				1	3	13	34	19	2	13	1			1	6	1	3	4	5	2	0			3	112.804	1.66945	64.4989	6.5051	7.22417	0			2 3	7	27	16	2	2	5	15
	235	241		1.05	25.7								2 3	0	5	25	30	25	29	0			2 3	0	3	1	3	0	1	0												4 6	0	10	28	10	10	14	17
	282	106		0.35	12.2		WT	1330	0 (0%)				4 6	0	0	11	49	58	12	0			4 6	0	0	0	0	0	0	0												7 12	0	1	20	31	21	12	15
	266	113		0.37	14.1		app-1(fq96)	607	34 (5.34%)				7 12	0	0	2	45	34	2	0			7 12	0	0	0	0	0	0	0												>12	0	0	6	6	12	4	3
	304	244		0.32	22.9								>12	0	0	1	5	7	0	0			>12	0	0	0	0	0	0	0												stretches	3	48	81	58	81	35	17
		116			37.9								stretches	0	0	0	0	0	0	0			stretches	0	0	0	0	0	0	0												Total nuclei	130	159	161	110	126	74	90
													Total nuclei	143	265	140	156	127	114	96			Total nuclei	119	195	118	127	118	84	70
	WT	app-1(fq96)		WT	app-1(fq96)
	246	149		0.4	27.51							app-1										app-1 spo-11
	292	194		0	13.4								RAD-51 foci	zone 1	zone 2	zone 3	zone 4	zone 5	zone 6	zone 7			RAD-51 foci	zone 1	zone 2	zone 3	zone 4	zone 5	zone 6	zone 7
	254	161		1.18	19.87								0	60	55	21	11	22	28	45			0	98	108	31	3	12	21	44
	273	123		0.73	21.95								1	6	12	11	2	3	2	6			1	21	14	16	2	6	21	9
	265	140		0.75	24.28								2 3	18	16	19	17	15	15	12			2 3	25	20	36	12	32	23	33
													4 6	2	6	11	24	23	19	10			4 6	7	19	39	21	36	22	6
													7 12	0	2	7	18	11	8	3			7 12	2	2	7	18	16	17	0
													>12	0	0	0	0	2	1	0			>12	0	0	1	7	1	0	0
													stretches	11	15	30	38	73	22	8			stretches	5	10	35	44	44	20	3
													Total nuclei	97	106	99	110	149	95	84			Total nuclei	158	173	165	107	147	124	95

## Sheet: Fig 2
Fig 2B									Fig 2C							Fig 2D
		Number of nuclei				Number of nuclei
	Germ line	WT	app-1(tm1715)		Germ line	WT	app-1(fq96)			app-1(tm1715)	Nuclei	No staining	% No staining				app-1(tm1715)	Nuclei	No staining	% No staining
	1	128	84		1	174	86			1	39	5	12.8				1	81	39	48.14
	2	109	111		2	138	60			2	64	12	18.75				2	95	46	48.42
	3	127	115		3	134	113			3	40	7	17.5				3	79	49	62.02
	4	135	89		4	173	88			4	99	12	12.12				4	91	39	42.85
	5	124	38		5	139	83			5	45	7	15.5				5	67	34	50.74
	6	128	77		6	154	80			WT							6	109	45	41.28
	7	137	67		7	120	83			1	75	0	0				7	49	28	57.14
	8	138	119		8	135	67			2	55	3	5.45				WT
	9	120	98		9	154	117			3	100	1	1				1	92	14	15.21
	10	150	120		10	169	83			4	54	1	1.8				2	103	34	33
										5	62	1	1.6				3	82	20	24.39
																	4	115	30	26.08
																	5	91	18	19.78
																	6	114	28	24.56
																	7	84	18	21.42

## Sheet: Fig 3
Fig 3A																								Fig 3B																	Fig 3C
											Number of nuclei in mitotic region of the germ line																	WT								app-1(tm1715)								WT					app-1(tm1715)
		[HU] mM					WT											app-1(tm1715)										[HU] mM								[HU] mM								Minutes after IR					Minutes after IR
		0	154	108	142	117	139	149	119	155	109	138	117	94	112	108	59	114	93	109	83	95			RAD-51 foci	0	5	10	15	25	40		RAD-51 foci	0	5	10	15	25	40			RAD-51 foci	0	10	60		RAD-51 foci	0	10
		5	72	92	85	79	65	82	104	88	108	88	94	93	105	109	121	89	115	111	98	94			0	599	247	14	12	2	0		0 focus	270	260	263	304	268	77			0 focus	622	14	2		0 focus	378	25
		10	45	47	54	59	38	28	31	43	32	42	100	125	89	72	79	109	106	89	84	77			1	4	60	6	2	0	1		1	56	82	75	81	43	22			1	14	14	8		1	77	6
		15	46	39	48	30	33	43	44	50	45	42	89	91	86	103	108	84	97	85	83	107			2 - 4	2	41	14	2	3	1		2 - 4	33	14	26	34	32	53			2 - 4	2	126	65		2 - 4	31	60
		25	39	43	29	24	46	22	37	46	38	46	61	70	72	81	57	81	76	54	80	95			5 - 10	0	5	11	5	1	2		5 - 10	0	0	0	4	2	35			5 - 10	0	367	195		5 - 10	0	237
		40	35	26	25	32	26	33	32	18			46	40	34	31	19	46	72	36	46	40			>10	0	2	193	198	187	212		>10 foci	0	0	0	0	5	50			>10	0	124	265		>10 foci	0	145
																									stretches	0	0	0	0	0	0		stretches	0	0	0	0	0	0			stretches	0	0	0		stretches	2	0
																									Total nuclei	605	355	238	219	193	216		Total nuclei	359	356	364	423	350	237			Total nuclei	638	645	545		Total nuclei	488	473
[truncated: 1 more columns]

## Sheet: Fig 4
Fig 4A					Fig 4B										Fig 4C
		Hatched embryos	Dev. abnormalities							% embryo lethality						parp-1 app-1									app-1 parp-2									parp-1 parp-2									parp-1 app-1 parp-2
	WT	1272	0 (0%)		Worm	WT	app-1(tm1715)	parp-1	parp-1 app-1	parp-2	app-1 parp-2	parp-1 parp-2	parp-1 app-1 parp-2				RAD-51 foci	zone 1	zone 2	zone 3	zone 4	zone 5	zone 6	zone 7		RAD-51 foci	Zone 1	Zone 2	Zone 3	Zone 4	Zone 5	Zone 6	Zone 7		RAD-51 foci	zone 1	zone 2	zone 3	zone 4	zone 5	zone 6	zone 7		RAD-51 foci	zone 1	zone 2	zone 3	zone 4	zone 5
	app-1(tm1715)	747	107 (14.3 %)		1	0	3.19	2.11268	47.28	0	17.3913	0.429185	72.8261				0	119	67	8	1	0	2	32		0	130	97	11	0	0	20	101		0	242	219	87	4	1	89	162		0	159	114	22	5	14
	parp-1	2333	7 (0.3%)		2	0	19.4	0.346021	46.2366	5.72917	7.75862	4.21687	54.3689				1	19	18	8	2	3	6	9		1	9	21	10	3	1	5	9		1	30	31	32	7	4	28	6		1	19	26	19	7	19
	parp-1 app-1	2777	534 (19.2%)		3	0	39.6	1.47601	24.3243	4.16667	33.3333	18.617	39.6552				2 3	10	28	22	11	10	15	32		2 3	9	26	21	10	20	23	15		2 3	13	14	62	32	27	33	1		2 3	7	26	36	37	45
	parp-2	4897	35 (0.71)		4	0.75	23.8	0.763359	22.0339	5.30612	35.4839	0	89.4737				4 6	0	14	23	37	22	29	14		4 6	1	13	22	33	25	26	6		4 6	2	0	49	67	69	35	0		4 6	1	7	47	51	55
	app-1 parp-2	1635	369 (22.56%)		5	0.42	14.9	0.359712	35.4167	2.33645	8.0402	0	42.3529				7 12	0	3	15	40	47	19	2		7 12	0	3	18	29	28	13	3		7 12	0	0	7	66	71	8	0		7 12	0	2	24	60	45
	parp-1 parp-2	2152	33 (1.53%)		6		23.07	1.41844	14.876	1.8797	38.2716	0.420168	55				>12	0	0	3	10	25	3	2		>12	0	1	1	4	7	1	0		>12	0	0	0	4	4	0	0		>12	0	0	2	6	12
	parp-1 app-1 parp-2	514	241 (46.88%)		7		32.23	0.83682	17.0543	0.436681	12.4378	0.793651	76.64				stretches	4	31	40	63	68	20	12		stretches	6	7	19	50	31	6	3		stretches	0	1	0	4	5	1	0		stretches	9	8	17	15	19
					8			0.456621	22.7778	4.78088	11.9048	2.03046	95.6044				total nuclei	152	161	119	164	175	94	103		Total Nuclei	155	168	102	129	112	94	137		Total nuclei	287	265	237	184	181	194	169		Total nuclei	195	183	167	181	209
					9			4.25532	15.4545	2.73038	21.8487	0.772201	36.3636
					10			0.526316	8.82353	1.55642	5	1.8797	94.382
					11				4.22535	5.57621	8.07453	0.420168	18.6869
					12				15.625	1.89394	29.3651	0.793651	92.6471
					13				20.8333	1.14504	13.5802	2.03046	0
					14				0	2.25564	7.14286	0.772201	84.4828
					15				1.53846	2.04778	40	1.8797	45.5128
					16				59.292	5.7971
					17				21.1268	1.13208
					18				11.2903	1.40845
					19				39.3939	2.46914
					20				22.2222	4.82456
					21				11.6402	5.7971
					22				9.47368	1.13208
					23				4.7619	1.40845
					24				10.9677	2.46914
					25				6.98925	4.82456
					26				11.4865
					27				25.9259
[truncated: 2 more columns]

## Sheet: Fig 5
mre-11									app-1 mre-11									com-1									app-1 com-1
	RAD-51 foci	zone 1	zone 2	zone 3	zone 4	zone 5	zone 6	zone 7		RAD-51 foci	zone 1	zone 2	zone 3	zone 4	zone 5	zone 6	zone 7		RAD-51 foci	zone 1	zone 2	zone 3	zone 4	zone 5	zone 6	zone 7		RAD-51 foci	zone 1	zone 2	zone 3	zone 4	zone 5	zone 6	zone 7
	0	178	129	198	159	204	140	79		0	64	143	110	95	80	62	40		0	107	130	146	138	101	89	49		0	132	102	58	65	89	78	64
	1	25	33	29	34	23	22	15		1	13	19	27	25	30	31	23		1	9	11	19	15	15	21	3		1	14	20	13	14	24	21	8
	2 3	8	15	17	30	12	12	4		2 3	10	17	32	26	38	34	17		2 3	8	7	15	20	5	16	9		2 3	15	23	16	21	22	27	13
	4 6	0	0	1	1	1	1	0		4 6	5	5	5	11	12	12	14		4 6	0	0	0	2	1	0	2		4 6	2	3	4	7	9	11	8
	7 12	0	0	0	0	0	0	0		7 12	1	1	0	2	0	3	7		7 12	0	0	0	0	0	0	0		7 12	0	0	0	0	0	0	0
	>12	0	0	0	0	0	0	0		>12	0	0	0	0	0	0	0		>12	0	0	0	0	0	0	0		>12	0	0	0	0	0	0	0
	stretches	0	1	0	2	1	0	0		stretches	8	14	19	11	11	4	2		stretches	1	2	3	2	0	0	0		stretches	4	29	30	18	9	13	2
	Total nuclei	211	178	245	226	241	175	98		Total nuclei	101	199	193	170	171	146	103		Total nuclei	125	150	183	177	122	126	63		Total nuclei	167	177	121	125	153	150	95

## Sheet: Fig 6
Fig 6A													Fig 6B
																WT					app-1					spo-11					app-1 spo-11
	WT	app-1(fq96)	app-1 (tm1715)	spo-11	app-1(fq96) spo-11	app-1(tm1715) spo-11	syp-2	app-1(tm1715) syp-2	msh-5	app-1(tm1715) msh-5				Zone 1	Zone 2	Zone 3	Zone 4	Zone 5	Zone 1	Zone 2	Zone 3	Zone 4	Zone 5	Zone 1	Zone 2	Zone 3	Zone 4	Zone 5	Zone 1	Zone 2	Zone 3	Zone 4	Zone 5
	6	6	6	12	7	6	10	7	12	7				0	0	9	5	6	0	1	10	13	6	0	0	0	0	0	0	0	3	6	3
	6	6	6	12	9	6	11	9	12	8				0	0	10	10	6	0	0	5	6	6	0	0	0	0	0	0	0	8	8	5
	6	6	6	12	9	6	11	10	12	8				0	0	9	6	5	0	0	9	12	6	0	0	0	0	0	0	0	7	6	4
	6	6	6	12	8	6	12	10	12	8				0	0	11	8	6	0	2	11	8	6	0	0	0	0	0	0	0	8	3	2
	6	6	6	11	8	6	12	10	12	8				0	0	9	10	6	0	1	9	9	6	0	0	0	0	0	0	0	1	3	4
	6	6	6	11	9	6	12	10	12	9				0	0	9	12	6	0	2	13	7	6	0	0	0	0	0	0	0	5	6	5
	6	6	6	11	8	6	12	10	12	9				0	0	10	6	4	0	0	10	6	6	0	0	0	0	0	0	0	6	6	4
	6	6	6	12	11	6	12	10	12	9				0	0	1	8	6	0	4	8	6	6	0	0	0	0	0	0	0	7	7	3
	6	6	6	10	6	6	12	10	12	9				0	0	10	6	6	0	4	13	12	6	0	0	0	0	0	0	0	9	7	4
	6	6	6	12	10	6	12	10	12	9				0	0	10	8	6	0	1	25	6	6	0	0	0	0	0	0	0	6	6	4
	6	6	6	12	6	6	12	10	12	9				0	0	8	6	6	0	4	16	6	6	0	0	0	0	0	0	0	2	5	5
	6	6	6	12	8	6	12	10	12	9				0	0	11	6	6	0	5	4	6	6	0	0	0	0	0	0	0	18	8	5
	6	6	6	12	7	6	12	10	12	9				0	0	14	6	6	0	4	5	6	6	0	0	0	0	0	0	0	9	5	4
	6	6	6	12	6	6	12	10	12	9				0	0	10	7	6	0	2	12	8	6	0	0	0	0	0	0	0	7	3	1
	6	6	6	12	6	6	12	12	12	10				0	0	11	10	6	0	1	11	6	6	0	0	0	0	0	0	3	10	6	4
	6	6	6	11	6	6	12	12	12	10				0	0	10	7	6	0	1	8	7	6	0	0	0	0	0	0	2	4	6	4
	6	7	6	12	7	6	12	12	12	10				0	0	9	6	6	0	2	10	6	6	0	0	0	0	0	0	0	6	7	4
	6	6	6	12	7	6	12	12	12	10				0	0	10	5	6	0	4	21	6	5	0	0	0	0	0	0	1	5	8	3
	6	6	6	12	6	6	12	12	12	10				0	0	10	6	5	0	7	20	6	5	0	0	0	0	0	0	4	3	6	5
	6	6	6	12	6	6	12	12	12	10				0	0	6	8	5	0	4	16	6	5	0	0	0	0	0	0	3	3	6	5
	6	6	6	12	7	6	12	12	12	10				0	0	11	6	6	0	0	8	6	4	0	0	0	0	0	0	5	4	6	5
	6	6	6	12	7	6	12	12	12	10				0	0	10	6	6	0	1	19	6	6	0	0	0	0	0	0	4	8	8	2
	6	6	6	12	6	6	12	12	12	10				0	0	9	6	6	0	3	11	6	6	0	0	0	0	2	0	5	10	7	5
	6	6	6		6	6	12	12	12	10				0	0	13	6	6	0	11	11	6	6	0	0	0	0	1	0	1	6	8	8
	6	6	6		6	6	12	12	12	10				0	0	12	5	4	0	5	6	6	6	0	0	0	0	1	0	6	9	9	5
			6		7	6	12	12	12	10				0	0	11	6	6	0	2	9	6	6	0	0	0	0	1	0	3	9	3	5
			6		7	6	12	12	12	11				0	0	16	6	5	0	2	7	6	6	0	0	0	0	1	0	2	16	6	4
			6			6	12	12	12	11				0	0	13	6	2	0	4	6	6	6	0	0	0	0	2	0	2	6	7	4
			6			6	12	12	12	11				0	0	7	6	6	0	1	6	6	6	0	0	0	0	3	0	3	5	5	6
			6			6	12	12	12	11				0	0	5	6	5	0	1	14	5	6	0	0	0	0	1	0	1	6	4	3
			6			6	12	12	12	11				0	2	7	7	6	0	0	0	6	6	0	0	0	0	0	0	7	9	5	7
			6			6	12	12	12	11				0	3	6	7	7	0	1	4	6	6	0	0	0	0	0	0	0	4	5	6
			6			6	12	12	12	11				0	2	14	6	6	0	1	8	6	6	0	0	0	0	0	0	0	5	6	5
			6			6	12	12	12	11				0	4	10	6	6	0	0	9	6	6	0	0	0	0	0	0	1	4	3	7
			6			6	12	12	12	11				0	1	8	6	5	0	1	11	6	5	0	0	0	0	0	0	1	4	6	6
			6			6	12	12	12	11				0	1	13	6	6	0	0	21	5	6	0	0	0	0	0	0	1	6	5	5
			6			7	12	12	12	11				0	1	12	5	5	0	0	7	6	4	0	0	0	0	0	0	1	4	6	1
			6			7	12	12	12	12				0	4	9	5	6	0	1	7	6	5	0	0	0	0	0	0	1	4	5	3
			6			7	12	12	12	12				0	3	7	6	6	0	0	13	6	5	0	0	0	0	0	0	2	2	2	2
			6			7	12	12	12	12				0	5	6	6	6	0	1	19	7	6	0	0	0	0	0	0	3	3	3	6
			6			7	12	12	12	12				0	2	6	6	6	0	2	2	6	6	0	0	0	1	0	0	1	8	2	7
			6			7	12	12	12	12				0	3	8	6	4	0	0	10	13	6	0	0	0	2	0	0	2	11	7	6
			6			7	12	12	12	12				0	3	7	5	4	0	2	18	11	6	0	0	0	2	0	0	2	6	6	6
			6			7		12	12	12				0	0	6	7	6	0	0	6	6	5	0	0	0	1	0	0	5	6	8	2
			6			7		12	12	12				0	2	8	7	6	0	4	8	6	6	0	0	0	1	0	0	3	4	6	6
			6			7		12	12	12				0	1	6	7	6	0	2	16	6	6	0	0	0	4	0	0	5	11	5	9
			6			7		12	12	12				0	3	12	5	6	0	1	14	13	6	0	0	0	2	0	0	2	4	5	13
			6			7		12	12	12				0	1	7	6	6	0	1	7	7	6	0	0	0	0	0	0	1	6	3	3
			6			7		12	11	12				0	4	12	5	6	0	2	12	18	5	0	0	0	0	0	0	1	3	2	4
			6			7		12	11	12				0	4	2	6	6	0	2	6	4	5	0	0	0	0	0	0	2	3	3	2
			6			7		12	11	12				0	6	2	6	6	0	4	8	7	6	0	0	0	0	0	0	1	5	12	1
			6			7		12	11	12				0	3	4	6	6	0	1	6	7	6	0	0	0	0	0	0	1	7	6	4
			6			7		12	10	12				0	4	5	6	6	0	0	16	8	6	0	0	0	0	0	0	0	3	6	1
			6			7		12		12				0	5	11	6	6	0	1	11	6	6	0	0	0	0	0	0	0	2	9	4
			6			7		12		12				0	7	12	13	6	0	3	6	6	6	0	0	0	0	0	0	0	8	6	3
			6			7		12		12				0	3	10	6	6	0	2	6	12	6	0	0	0	0	0	0	0	9	12	5
			6			7		12		12				0	4	18	6	6	0	0	11	6	6	0	0	0	0	0	0	0	5	6	4
			7			8		12		12				0	0	9	7	6	0	6	8	6	6	0	0	0	0	0	0	0	4	10	4
			7			8		12						0	5	11	4	6	0	5	8	6	6	0	0	0	0	0	0	0	3	6	6
			7			8		12						0	0	8	7	6	0	2	13	6	6	0	0	0	0	0	0	0	6	1	6
			7			8								0	6	11	6	6	0	5	15	6	6	0	0	0	0	1	0	0	6	7	5
						8								0	4	12	6	6	0	0	9	15	6	0	0	0	0	1	0	0	2	3	1
						8								0	12	15	6	6	0	1	10	6	6	0	0	0	0	0	0	0	2	6	3
						8								0	3	8	6	6	0	1	7	6	6	0	0	0	0	0	1	1	5	8	4
						8								0	2	9	6	6	0	2	9	6	6	0	0	0	0	0	1	2	3	5	4
						8								0	3	13	6	6	0	1	14	6	6	1	0	0	0	0	1	3	2	7	4
						8								0	6	11	6	6	0	3	11	6	6	0	0	0	0	0	0	2	3	6	2
						8								0	5	12	6	6	0	3	11	6	6	0	0	0	0	0	0	2	4	3	6
						8								0	8	16	6	6	0	8	9	6	6	0	0	0	0	0	0	1	5	2	5
						8								1	7	9	5	6	1	2	12	6	6	0	0	0	0	0	0	2	5	6	3
						8								2	0	13	6		2	9	13	5	6	0	0	0	0	0	0	2	7	9	4
						8								1	0	12	6		1	4	6	31	6	0	0	0	0	0	0	1	6	5	3
						8								1	0	13	6		1	5	13	6	6	0	1	0	0	0	0	1	10	8	4
						9								1	0	11	6		1	5	19	6	6	0	1	0	0	0	0	4	1	5	5
						9								1	0	16	6		1	3	15	7	6	0	1	0	0	0	0	3	4	5	5
						9								1	0	8	6		1	9	9	8	6	0	0	0	0	0	0	3	7	2	4
						9								0	0	9	6		0	1	12	7	6	0	0	0	0	0	0	3	4	4	6
						9								0	0	8	6		0	5	18	6	6	0	0	0	0	0	0	1	2	4	4
						10								0	0	10	6		0	4	11	11	6	0	0	4	0	0	0	0	4	5	6
						10								0	0	14	6		0	0	8	5	6	0	0	2	0	0	0	3	5	5	4
						10								0	0	9	6		0	5	15	7	6	0	0	1	0	0	0	2	5	3	4
						10								0	0	10	6		0	3	10	12	6	0	0	4	0	0	0	3	2	6	2
						11								0	0	12	6		0	3	8	12	6	0	0	5	0	0	0	4	2	6	6
						12								0	0	9	5		0	5	9	12	6	0	0	3	0	0	0	1	4	6	5
						12								0	0	9	5		0	1	22	13	7	0	0	1	0	0	0	3	2	6	3
														0	0	14	6		0	2	17	12	5	0	0	1	0	0	0	2	2	7	5
														0	0	15	6		0	2	12	11	5	0	0	1	0	0	0	1	5	10	5
														0	0	15	6		0	5	10	7	5	0	0	1	0	0	0	2	4	13	4
														0	0	12	6		0	5	12	14	5	0	0	1	0	0	0	4	2	6	4
														0	0	16	6		0	2	14	15	5	0	0	1	0	0	0	2	8	2	5
														0	1	11	6		0	0	11	12	5	0	0	0	0	0	0	4	2	4	3
														0	1	10	6		0	6	12	12	5	0	0	0	0	0	0	3	6	2	6
														0	2	7	6		0	4	11	11	5	0	0	0	0	0	0	3	3	6	3
														0	1	4	6		0	3	14	7		0	0	0	0	0	0	3	2	8	6
														0	4	3	6		0	3	10	9		0	0	0	0	0	0	1	10	7	3
														0	4	14	6		0	4	12	8		0	0	0	0	0	0	4	3	5	6
														0	1	5	6		0	3	8	12		0	0	0	0	0	0	5	9	11	4
														0	4	8	6		0	7	9	6		0	0	0	0	0	0	6	7	6	6
														0	3	13	6		0	8	9	7		0	0	0	0	0	0	0	8	8	3
														0	1	10	5		0	8	12	13		0	0	0	0	0	0	1	5	9	6
														0	1	15	6		0	2	18	19		0	0	0	0	0	0	3	4	5	5
														0	6	11			0	2	11	9		0	0	0	0	0	0	1	10	7	4
														0	2	4			0	11	15	13		0	0	0	0	0	0	2	5	7	1
														0	1	7			0	7	9	8		0	0	0	0	0	0	2	4	3	2
														0	11	8			0	0	13	16		0	0	0	0	0	0	6	5	6	2
														0	3	7			0	0	5	10		0	0	0	0	0	0	1	4	5	4
														0	6	8			0	0	12	13		0	0	0	0	0	0	1	7	2	3
														0	12	9			0	0	9	15		0	0	0	0	0	0	0	7	5	3
														0	7	15			0	1	18	7		0	0	0	0	0	0	0	6	7	2
														0	9	14			0	2	18	5		0	0	0	0	0	0	0	8	6	3
														0	6	5			0	0	12	9		0	0	0	0	1	0	0	5	7	3
														0	5	15			0	1	10	6		0	0	0	0	1	0	1	5	3	4
														0	10	10			0	11	16	10		0	0	0	0	1	0	2	8	7	2
														0	6	13			0	8	10	6		0	0	0	0	1	0	3	9	3	2
														0	3	6			0	11	6	16		0	0	0	0	1	0	2	7	9	1
														0	11	10			0	9	13	6		0	0	0	0	1	0	2	6	6	5
														0	4	8			0	13	14	7		0	0	0	0	1	0	1	8	3	4
														0	4	12			0	10	11	10		0	0	0	0	1	0	1	10	10	6
														0	3	13			0	17	8	6		0	0	0	0		0	0	5	11	4
														0	8	12			0	9	11	28		0	0	0	0		0	2		6	2
														0	1	7			0	3	4	19		0	0	0	0		0	2	4	6	2
														0	1	6			0	7	3			0	0	0	0		0	1	6	6
														0	4	6			0	12	2			0	0	0	0		0	2	6	2
														0	6	6			0	12	8			0	0	0	0		0	3	10	9
														0	3	6			0	5	6			0	0	0	0		0	5	12	6
														0	3	7			0	14	4			0	0	0	0		0	2	13	5
														0	1	10			0	11	15			0	0	0	0		0	4	10	3
														0	1	10			0	10	6			0	0	0	0		0	3	8	6
														0	1	16			0	10	16			0	0	0	0		0	3	8	3
														0	3	10			0	5	9			0	0	0	0		0	2	9	4
														2	1	10			2	2	1			0	0	0	0		1	3	5	6
														2	4	18			2	13	11			0	0	0	2		2	3	9	6
														2	4	22			2	12	9			0	0	0	1		2	6	6	5
														1	10	14			1	6	14			0	0	0	1		1	4	6	3
														2	8	17			2	9	11			0	0	0	1		1	1	7	4
														9	11	8			9	10	5			0	0	0	1		0	2	11	6
														4	3	6			4	7	8			0	0	0	1		0	6	13	7
														4	4	6			4	13	3			0	0	0			0	4	8	7
														2	5	7			2	3	5			0	0	0			0	0	7	8
														1	1	9			1	6	4			0	0	0			0	5	8	3
														2	1	7			2	3	3			0	0	0			0	6	1	6
														3	0	15			3	0	4			0	0	0			0	6	3	8
														1	1	16			1	0	4			0	0	0			0	2	5	7
														1	1	11			1	0	6			0	0	1			0	5	8	7
														2	1	14			2	0	5			0	0	1			0	1	4	4
														1	1	8			1	0	2			0	0	1			0	3	6	8
														0	2	12			0	0	4			0	0	1			0	3	7	7
														0	3	13			0	0	0			0	0	1			0	5	8	5
														0	2	13			0	0	13			0	0	1			0	6	7	5
														0	1	7			0	0	13			0	0	2			0	5	5	2
														0	0	9			0	0	13			0	0	0			0	3	8	8
														0	5	13			0	0	15			0	0	0			0	6	7	7
														0	3	6			0	0	3			0	0	0			0	1	7	6
														0	2	6			0	0	10			0	0	0			0	4	5	4
														0	4	6			0	0	8			0	0	0			0	3	6	3
														0	0	7			0	0	5			0	0	0			0	5	7	4
														0	0	6			0	0	4			0	0	0			0	1	6
														0	0	12			0	0	4			0	0	0			0	2	10
														0	0	11			0	0	10			0	0	0			0	0	6
														0	0	10			0	0	2			0	0	0			0	0	6
														0	3	10			0	0	2			0	0	0			0	3	10
														0	1	13			0	0	0			0	0	0			0	2	10
														0	1	15			0	0	3			0	0	0			0	1	7
														0	1	9			0	0	7			0	0	0			0	0	5
														0	4	11			0	0	6			0	0	0			0	6	7
														0	4	16			0	0	10			0	0	0			0	3	7
														0	1	14			0	0	13			0	0	0			0	2	6
														0	4	11			0	0	13			0	0	0			0	5	6
														0	5	7			0	1	16			0	0	0			0	1	7
														0	2	8			0	1	10			0	0	0			0	2	4
														0	4	7			0	4	14			0	0	0			0	9	8
														0	6	11			0	1	8			0	0	0			0	4	8
														0	7	9			0	3	4			0	0	0			0	5	6
														0	9	16			0	5	10			0	0	0			0	10	4
														0	3	12			0	4	11			0	0	0			0	8	7
														0	4	8			0	2	9			0	0	0			0	6	3
														0	4	11			0	3	1			0	0	0			0	4	7
														0	1	8			0	2				0	0	0			0	3	6
														0	11	13			0	1				0	0	0			0	7	3
														0	6	16			0	2				0	0	0			0	6	4
														0	2	10			0	1				0	0	0			0	3	2
														0	2	14			0	4				0	0	0			0	5	6
														0	4	12			0	3				0	0	0			0	2	6
														0	11	13			0	2				0	0	0			0	6	7
														0	9	16			0	3				0	0	0			0	5	7
														0	11	13			0	2				0	0	0			0	6	12
														0	13				0	2				0	0	0			0	6	5
														0	9				0	8				0	0	0			0	2	4
														0	12				0	6				0	0	0			0	4	4
														0	12				0	2				0	0	0			0	6	9
														0	7				0	7				0	0	0			0	6	7
														0	7				0	2				0	0	0			0	5	6
														0	7				0	6				0	0	0			1	5	6
														0	7				0	6				0	0	0			1	2	11
														0	11				0	1				0	0	0			2	3	8
														0	9				0	1				0	0	0			1	4	7
														0	5				0	2				0	0	0			3	8	13
														0	7				0	1				0	0	0			2	3	5
														0	11				0	3				0	0	0			2	5
														0	4				0	2				0	0	0			3	4
														0	6				0	1				0	0	0			2	2
														0	4				0	1				0	0	0			1	4
														0	7				0					0	0	0			3	0
														0	10				0					0	0	0			1	2
														0	6				0					0	0	0			0	0
														0	14				0					0	0	0			0	0
														0	10				0					0	0	0			0	5
														0	13				0					0	0	0			0	5
														0	5				0					0	0	0			0	1
														0	11				0					0	0	0			0	2
														0	7				0					0	0	0			0	3
														0	5				0					0	0	0			0	3
														0	8				0					0	0	0			0	0
														0	10				0					0	0	0			0	3
															9									0	0	0			0	4
															9									0	0	0			0	3
															8									0	0	0			0	2
															7									0	0	0			0	1
															8									0	0	0			0
															8									0	0	0			0
															12									0	0	1			0
															12									0	0	1			0
															6									0	0	1			0
															8									0	0				0
															12									0	0				0
															7									0	0				0
															7									0	0				0
															9									0	0				0
															13									0	0				0
															16									0	0				0
																								0	0				0
																								0	0				0
																								0	0				0
																								0	0				0
																								0	0				0
																								0	0				0
																								0	0				0
																								0	0				0
																								0	0				0
																								0	0				0
																								0	0				0
																								0	0				0
																								0	1				0
																								0					0
																													0
																													0
																													0
																													0
																													0
																													0
																													0
																													0
																													0
																													0
																													0
																													0
																													0
																													0
																													0
																													0
																													0
																													0
																													0
																													0
																													0
																													0
																													0
																													0
																													0
																													0
																													0
																													0
																													0
																													0
																													0
																													0
																													0
																													0
																													0
																													0
																													0
																													0
																													0
																													0
																													0
																													0
																													0
																													0
																													0
																													0
																													0
																													0
																													0
																													0
																													0
																													0
																													5
																													2
																													1
																													1
																													1
																													1
																													2
																													2
																													2
																													1
																													3
																													1
																													3
																													1

## Sheet: Fig 7
Fig 7C
	1st experiment							Total		% gH2AX positive
	siRNA control	gH2AX positive	4	9	5			18	0.032316	3.2316
		DAPI	196	186	175			557		0
	siRNA XPNPEP1 08	gH2AX positive	10	21	19	13		63	0.118199	11.8199
		DAPI	150	142	132	109		533		0
	siRNA XPNPEP1 10	gH2AX positive	23	13	13			49	0.0929791	9.29791
		DAPI	161	192	174			527		0
										0
	2nd experiment									0
	siRNA control	gH2AX positive	17	5	5	11		38	0.0575758	5.75758
		DAPI	139	161	178	182		660		0
	siRNA XPNPEP1 08	gH2AX positive	27	26	28	16		97	0.16753	16.753
		DAPI	141	155	132	151		579		0
	siRNA XPNPEP1 10	gH2AX positive	17	17	22			56	0.100179	10.0179
		DAPI	199	165	195			559		0
										0
	3rd experiment									0
	siRNA control	gH2AX positive	7	12	14			33	0.0673469	6.73469
		DAPI	159	172	159			490		0
	siRNA XPNPEP1 08	gH2AX positive	18	22	13	24		77	0.143657	14.3657
		DAPI	124	128	132	152		536		0
	siRNA XPNPEP1 10	gH2AX positive	21	18	29	21		89	0.144013	14.4013
		DAPI	154	150	162	152		618		0

## Sheet: S1 Fig
S1A Fig										S1C Fig																				S1D Fig														S1E Fig
	WT	Chromosome III				Chromosome V					WT									spo-11												% Embryo lethality			RAD-51 foci	zone 1	zone 2	zone 3	zone 4	zone 5	zone 6	zone 7			app-1(ttTi4848)
		Paired	Unpaired	Total		Paired	Uunpaired	Total				RAD-51 foci	1	2	3	4	5	6	7		RAD-51 foci	1	2	3	4	5	6	7		Worm	WT	app-1 (tm1715)	app-1 (tm1715) app-1 WT		0	168	157	75	2	24	70	123				RAD-51 foci	Zone 1	Zone 2	Zone 3
	zone 1	48	29	77		45	43	88				0	357	197	44	10	21	64	93		0	209	169	159	140	128	96	99		1	0	46.5	1.8		1	14	8	34	14	32	19	9				0	159	68	7
	zone 2	51	5	56		55	16	71				1	9	13	28	10	17	21	11		1	5	10	0	2	5	4	2		2	0.37	36.1	0.56		2 3	4	1	32	53	58	15	7				1	14	30	4
	zone 3	97	1	98		92	1	93				2-3	6	4	48	50	38	17	6		2-3	1	1	2	5	4	2	1		3	0	0	0		4 6	0	0	18	66	46	7	0				2 3	4	43	14
	zone 4	209	0	209		209	0	209				4-6	0	0	21	69	33	11	0		4-6	0	0	2	0	1	0	2		4	0.37	5.5	0		7 12	0	0	1	22	5	0	0				4 6	0	10	34
	zone 5	197	1	198		197	0	197				7-12	0	0	3	25	14	6	0		7-12	0	0	1	0	0	0	0		5	0	9.5	0		>12	0	0	0	0	0	0	0				7 12	0	3	25
	zone 6	89	0	89		89	0	89				>12	0	0	0	4	1	1	1		>12	0	0	0	0	0	0	0		6	0.43	13.5	0.43		stretches	0	0	0	3	0	0	0				>12	0	0	1
												Stretches	0	0	0	5	5	0	0		Stretches	0	0	0	0	0	0	0		7	0	12.4	0		Total nuclei	186	166	160	160	165	111	139				stretches	2	18	35
												Total nuclei	372	214	144	173	129	120	111		Total nuclei	215	180	164	147	138	102	104		8	0	23.17	1.08													Total nuclei	179	172	120
	app-1	Chromosome III				Chromosome V														app-1 spo-11										9	0.75	25.9	0
		Paired	Unpaired	Total		Paired	Uunpaired	Total			app-1	RAD-51 foci	1	2	3	4	5	6	7		RAD-51 foci	1	2	3	4	5	6	7		10	0	63.3	1.94
	zone 1	23	81	104		14	120	134				0	153	23	0	1	1	2	14		0	145	18	6	6	4	14	26		11	0.85	18.64	0.83
	zone 2	123	14	137		118	41	159				1	74	18	2	1	1	5	8		1	59	16	7	9	8	10	11		12	0.4	10.5	0
	zone 3	193	3	196		229	0	229				2-3	16	29	8	13	13	11	20		2-3	41	48	25	29	23	27	11		13	0	7	0
	zone 4	173	0	173		183	2	185				4-6	9	38	30	28	34	18	24		4-6	2	49	54	41	41	31	14		14		31.48	0
	zone 5	161	1	162		160	2	162				7-12	1	10	38	37	33	27	5		7-12	0	20	24	32	21	14	11		15		18.75	3.67
	zone 6	86	1	87		87	0	87				>12	0	5	18	11	10	9	5		>12	0	10	7	6	11	6	1		16		32.9	0.66
												Stretches	4	3	14	6	11	8	1		Stretches	0	0	6	9	6	7	0		17		13.7	0.86
												Total nuclei	257	126	110	97	103	80	77		Total nuclei	247	161	129	132	114	109	74		18			0
																														19			1.25
[truncated: 12 more columns]

## Sheet: S2 Fig
			WT			app-1
		Total nuclei	RPA-1 positive	% RPA-1 positive	Nuclei	RPA-1 positive	% RPA-1 positive
	G1	102	1	0.98	79	3	3.79
	G2	85	1	1.17	109	6	5.5
	G3	77	3	3.8	93	9	9.67
	G4	95	1	0.95	60	7	11.66
	G5	100	1	1	94	4	4.25
	G6	103	1	0.97	73	4	5.47
	G7	95	2	2.1	77	7	9.09
	G8	108	2	1.85	83	4	4.81
	G9	101	1	0.99	91	8	8.79
	G10	97	0	0	59	5	8.47
	G11	104	0	0	89	5	5.61
	G12				79	2	2.53
	G13				85	10	11.76

## Sheet: S3 Fig
LE: Laid eggs		WT Untreated (n=5)				WT + IR (n=5)
UE: Unhatched eggs		0 Gy				40 Gy			80 Gy			120 Gy
HE: Hatched eggs		LE	UE	HE		LE	UE	HE	LE	UE	HE	LE	UE	HE
		143	0	143		143	6	137	120	33	87	84	34	50
		158	0	158		135	9	126	108	26	82	109	40	69
		128	0	128		92	10	82	88	29	59	104	36	68
		180	2	178		166	10	156	106	21	85	114	44	70
		169	1	168		107	14	93	131	26	105	130	45	85
	Totals	778	3	775		643	49	594	553	135	418	541	199	342
		brc-1 Untreated (n=5)				brc-1 + IR (n=5)
		0 Gy				40 Gy			80 Gy			120 Gy
		LE	UE	HE		LE	UE	HE	LE	UE	HE	LE	UE	HE
		168	6	162		118	32	86	123	114	9	148	145	3
		153	1	152		134	39	95	76	69	7	147	146	1
		166	4	162		116	51	65	114	89	25	115	111	4
		130	4	126		138	39	99	139	135	4	97	94	3
		136	4	132		123	21	102				196	194	2
	Totals	753	19	734		629	182	447	452	407	45	703	690	13
		app-1 Untretated (n=5)				app-1 + IR (n=5)
		0 Gy				40 Gy			80 Gy			120 Gy
		LE	UE	HE		LE	UE	HE	LE	UE	HE	LE	UE	HE
		86	3	83		89	21	68	102	24	78	62	22	40
		24	11	13		123	27	96	55	15	40	119	45	74
		53	7	46		111	19	92	75	18	57	46	39	7
		21	3	18		141	30	111	91	40	51	107	41	66
		88	3	85		101	17	84	119	26	93
	Totals	272	27	245		565	114	451	442	123	319	334	147	187

[truncated: 2 more sheets: S4 Fig, S6 Fig]
